# Supplementary material for: Physiological Stress Mediated by Corticosterone Administration Alters Intestinal Bacterial Communities and Increases the Relative Abundance of Clostridium perfringens in the Small Intestine of Chickens
Source: Microorganisms. 2020 Oct 1;8(10):1518. doi: 10.3390/microorganisms8101518 (PMC7650536; doi:10.3390/microorganisms8101518)
Supplement: Supplementary file 1 [file microorganisms-08-01518-s001.zip]

Archive with 2 entries (2 files):
- Supplementary Files_Microorganisms 920394/Supplemental File 1_Microorganisms-920394_Sequencing Metadata.xlsx
- Supplementary Files_Microorganisms 920394/Supplemental File 2_Microorganisms 920394.docx
