# Supplementary material for: Physiological Stress Mediated by Corticosterone Administration Alters Intestinal Bacterial Communities and Increases the Relative Abundance of Clostridium perfringens in the Small Intestine of Chickens
Source: Microorganisms. 2020 Oct 1;8(10):1518. doi: 10.3390/microorganisms8101518 (PMC7650536; doi:10.3390/microorganisms8101518)
Supplement: Supplementary file 1 [file microorganisms-08-01518-s001.zip › Supplementary Files_Microorganisms 920394/Supplemental File 1_Microorganisms-920394_Sequencing Metadata.xlsx]

## Sheet: Sheet1
Supplemental Table 1. Project Metadata
Sample_ID	Biosample_Accession	Sample_Type	Time	Age of Bird	Stress_Treatment	Replicate	Bioproject_Accession
J-1A	SAMN15618862	Jejunum-Ileum Digesta	Day 1	15-days-old	Control	1	PRJNA647907
J-2A	SAMN15618863	Jejunum-Ileum Digesta	Day 5	19-days-old	Control	1	PRJNA647907
J-3A	SAMN15618864	Jejunum-Ileum Digesta	Day 12	26-days-old	Control	1	PRJNA647907
J-4A	SAMN15618865	Jejunum-Ileum Digesta	Day 1	15-days-old	Ethanol Control	1	PRJNA647907
J-5A	SAMN15618866	Jejunum-Ileum Digesta	Day 5	19-days-old	Ethanol Control	1	PRJNA647907
J-6A	SAMN15618867	Jejunum-Ileum Digesta	Day 12	26-days-old	Ethanol Control	1	PRJNA647907
J-7A	SAMN15618868	Jejunum-Ileum Digesta	Day 1	15-days-old	10 mg/L CORT	1	PRJNA647907
J-8A	SAMN15618869	Jejunum-Ileum Digesta	Day 5	19-days-old	10 mg/L CORT	1	PRJNA647907
J-9A	SAMN15618870	Jejunum-Ileum Digesta	Day 12	26-days-old	10 mg/L CORT	1	PRJNA647907
J-10A	SAMN15618871	Jejunum-Ileum Digesta	Day 1	15-days-old	30 mg/L CORT	1	PRJNA647907
J-11A	SAMN15618872	Jejunum-Ileum Digesta	Day 5	19-days-old	30 mg/L CORT	1	PRJNA647907
J-12A	SAMN15618873	Jejunum-Ileum Digesta	Day 12	26-days-old	30 mg/L CORT	1	PRJNA647907
J-1B	SAMN15618874	Jejunum-Ileum Digesta	Day 1	15-days-old	Control	2	PRJNA647907
1-2B	SAMN15618875	Jejunum-Ileum Digesta	Day 5	19-days-old	Control	2	PRJNA647907
J-3B	SAMN15618876	Jejunum-Ileum Digesta	Day 5	19-days-old	Control	3	PRJNA647907
J-4B	SAMN15618877	Jejunum-Ileum Digesta	Day 1	15-days-old	Ethanol Control	2	PRJNA647907
J-5B	SAMN15618878	Jejunum-Ileum Digesta	Day 5	19-days-old	Ethanol Control	2	PRJNA647907
J-6B	SAMN15618879	Jejunum-Ileum Digesta	Day 5	19-days-old	Ethanol Control	3	PRJNA647907
J-7B	SAMN15618880	Jejunum-Ileum Digesta	Day 1	15-days-old	10 mg/L CORT	2	PRJNA647907
J-8B	SAMN15618881	Jejunum-Ileum Digesta	Day 5	19-days-old	10 mg/L CORT	2	PRJNA647907
J-9B	SAMN15618882	Jejunum-Ileum Digesta	Day 5	19-days-old	10 mg/L CORT	3	PRJNA647907
J-10B	SAMN15618883	Jejunum-Ileum Digesta	Day 1	15-days-old	30 mg/L CORT	2	PRJNA647907
J-11B	SAMN15618884	Jejunum-Ileum Digesta	Day 5	19-days-old	30 mg/L CORT	2	PRJNA647907
J-12B	SAMN15618885	Jejunum-Ileum Digesta	Day 5	19-days-old	30 mg/L CORT	3	PRJNA647907
J-1C	SAMN15618886	Jejunum-Ileum Digesta	Day 1	15-days-old	Control	3	PRJNA647907
J-2C	SAMN15618887	Jejunum-Ileum Digesta	Day 12	26-days-old	Control	2	PRJNA647907
J-3C	SAMN15618888	Jejunum-Ileum Digesta	Day 12	26-days-old	Control	3	PRJNA647907
J-4C	SAMN15618889	Jejunum-Ileum Digesta	Day 1	15-days-old	Ethanol Control	3	PRJNA647907
J-5C	SAMN15618890	Jejunum-Ileum Digesta	Day 12	26-days-old	Ethanol Control	2	PRJNA647907
J-6C	SAMN15618891	Jejunum-Ileum Digesta	Day 12	26-days-old	Ethanol Control	3	PRJNA647907
J-7C	SAMN15618892	Jejunum-Ileum Digesta	Day 1	15-days-old	10 mg/L CORT	3	PRJNA647907
J-8C	SAMN15618893	Jejunum-Ileum Digesta	Day 12	26-days-old	10 mg/L CORT	2	PRJNA647907
J-9C	SAMN15618894	Jejunum-Ileum Digesta	Day 12	26-days-old	10 mg/L CORT	3	PRJNA647907
J-10C	SAMN15618895	Jejunum-Ileum Digesta	Day 1	15-days-old	30 mg/L CORT	3	PRJNA647907
J-11C	SAMN15618896	Jejunum-Ileum Digesta	Day 12	26-days-old	30 mg/L CORT	2	PRJNA647907
J-12C	SAMN15618897	Jejunum-Ileum Digesta	Day 12	26-days-old	30 mg/L CORT	3	PRJNA647907
C-1A	SAMN15618898	Cecum Digesta	Day 1	15-days-old	Control	1	PRJNA647907
C-2A	SAMN15618899	Cecum Digesta	Day 5	19-days-old	Control	1	PRJNA647907
C-3A	SAMN15618900	Cecum Digesta	Day 12	26-days-old	Control	1	PRJNA647907
C-4A	SAMN15618901	Cecum Digesta	Day 1	15-days-old	Ethanol Control	1	PRJNA647907
C-5A	SAMN15618902	Cecum Digesta	Day 5	19-days-old	Ethanol Control	1	PRJNA647907
C-6A	SAMN15618903	Cecum Digesta	Day 12	26-days-old	Ethanol Control	1	PRJNA647907
C-7A	SAMN15618904	Cecum Digesta	Day 1	15-days-old	10 mg/L CORT	1	PRJNA647907
C-8A	SAMN15618905	Cecum Digesta	Day 5	19-days-old	10 mg/L CORT	1	PRJNA647907
C-9A	SAMN15618906	Cecum Digesta	Day 12	26-days-old	10 mg/L CORT	1	PRJNA647907
C-10A	SAMN15618907	Cecum Digesta	Day 1	15-days-old	30 mg/L CORT	1	PRJNA647907
C-11A	SAMN15618908	Cecum Digesta	Day 5	19-days-old	30 mg/L CORT	1	PRJNA647907
C-12A	SAMN15618909	Cecum Digesta	Day 12	26-days-old	30 mg/L CORT	1	PRJNA647907
C-1B	SAMN15618910	Cecum Digesta	Day 1	15-days-old	Control	2	PRJNA647907
C-2B	SAMN15618911	Cecum Digesta	Day 5	19-days-old	Control	2	PRJNA647907
C-3B	SAMN15618912	Cecum Digesta	Day 5	19-days-old	Control	3	PRJNA647907
C-4B	SAMN15618913	Cecum Digesta	Day 1	15-days-old	Ethanol Control	2	PRJNA647907
C-5B	SAMN15618914	Cecum Digesta	Day 5	19-days-old	Ethanol Control	2	PRJNA647907
C-6B	SAMN15618915	Cecum Digesta	Day 5	19-days-old	Ethanol Control	3	PRJNA647907
C-7B	SAMN15618916	Cecum Digesta	Day 1	15-days-old	10 mg/L CORT	2	PRJNA647907
C-8B	SAMN15618917	Cecum Digesta	Day 5	19-days-old	10 mg/L CORT	2	PRJNA647907
C-9B	SAMN15618918	Cecum Digesta	Day 5	19-days-old	10 mg/L CORT	3	PRJNA647907
C-10B	SAMN15618919	Cecum Digesta	Day 1	15-days-old	30 mg/L CORT	2	PRJNA647907
C-11B	SAMN15618920	Cecum Digesta	Day 5	19-days-old	30 mg/L CORT	2	PRJNA647907
C-12B	SAMN15618921	Cecum Digesta	Day 5	19-days-old	30 mg/L CORT	3	PRJNA647907
C-1C	SAMN15618922	Cecum Digesta	Day 1	15-days-old	Control	3	PRJNA647907
C-2C	SAMN15618923	Cecum Digesta	Day 12	26-days-old	Control	2	PRJNA647907
C-3C	SAMN15618924	Cecum Digesta	Day 12	26-days-old	Control	3	PRJNA647907
C-4C	SAMN15618925	Cecum Digesta	Day 1	15-days-old	Ethanol Control	3	PRJNA647907
C-5C	SAMN15618926	Cecum Digesta	Day 12	26-days-old	Ethanol Control	2	PRJNA647907
C-6C	SAMN15618927	Cecum Digesta	Day 12	26-days-old	Ethanol Control	3	PRJNA647907
C-7C	SAMN15618928	Cecum Digesta	Day 1	15-days-old	10 mg/L CORT	3	PRJNA647907
C-8C	SAMN15618929	Cecum Digesta	Day 12	26-days-old	10 mg/L CORT	2	PRJNA647907
C-9C	SAMN15618930	Cecum Digesta	Day 12	26-days-old	10 mg/L CORT	3	PRJNA647907
C-10C	SAMN15618931	Cecum Digesta	Day 1	15-days-old	30 mg/L CORT	3	PRJNA647907
C-11C	SAMN15618932	Cecum Digesta	Day 12	26-days-old	30 mg/L CORT	2	PRJNA647907
C-12C	SAMN15618933	Cecum Digesta	Day 12	26-days-old	30 mg/L CORT	3	PRJNA647907
